# Supplementary material for: Multicentric Standardization of Protocols for the Diagnosis of Human Mitochondrial Respiratory Chain Defects
Source: Antioxidants (Basel). 2022 Apr 8;11(4):741. doi: 10.3390/antiox11040741 (PMC9027926; doi:10.3390/antiox11040741)
Supplement: Supplementary file 1 [file antioxidants-11-00741-s001.zip]

Archive with 3 entries (3 files):
- antioxidants-1603519-supplementary information.pdf
- antioxidants-1603519-Table S1.pdf
- antioxidants-1603519-Table S2.pdf
